# Supplementary material for: Optimized detection of caspase-6 activation in a murine inflammation model to inform neurodegenerative disease therapies
Source: PLoS One. 2026 Jun 17;21(6):e0351312. doi: 10.1371/journal.pone.0351312 (PMC13274877; doi:10.1371/journal.pone.0351312)
Supplement: S1 Table — List of all the mice used in this study. (XLSX) [file pone.0351312.s002.xlsx]

## Sheet: Sheet1
Supplemental mouse list
List of mice used in these experiments
Mouse number	Strain	Source	Age	Treatment	LPS treatment time (hrs)	Vehicle	Acclimation period before handling	Mice pre-fed with vehicle before injections?	Number of times pre-fed before injection	Sex	Figure	Notes
1	C57BL6/J	Jackson Labs	6 mo	Saline	6	None	n/a	n/a		M	1a	WB on cerebellum anti casp-6
2	C57BL6/J	Jackson Labs	6 mo	Saline	6	None	n/a	n/a		F	1a
3	C57BL6/NJ	UMass Amherst breeding facility	1 mo	Saline		None	n/a	n/a		M	1b, c,d ; 3 a, b	WB on hippocampus, colon & thymus showing basal levels of casp-6
4	C57BL6/NJ	UMass Amherst breeding facility	1 mo	Saline		None	n/a	n/a		M	1b, c,d ; 3 a, b
5	C57BL6/NJ	UMass Amherst breeding facility	1 mo	Saline		None	n/a	n/a		M	1b, c,d ; 3 a, b
6	C57BL6/NJ	UMass Amherst breeding facility	1 mo	Saline		None	n/a	n/a		M	1b, c,d ; 3 a, b
7	C57BL6/NJ	UMass Amherst breeding facility	1 mo	Saline		None	n/a	n/a		M	1b, c,d ; 3 a, b
8	C57BL6/NJ	UMass Amherst breeding facility	1 mo	Saline		None	n/a	n/a		M	1b, c,d ; 3 a, b
9	C57BL6/NJ	UMass Amherst breeding facility	2 mo	LPS	24	None	n/a	n/a		M	2a, b
10	C57BL6/NJ	UMass Amherst breeding facility	2 mo	LPS	24	None	n/a	n/a		M	2a, b
11	C57BL6/NJ	UMass Amherst breeding facility	2 mo	LPS	24	None	n/a	n/a		M	2a, b
12	C57BL6/NJ	UMass Amherst breeding facility	2 mo	LPS	24	None	n/a	n/a		M	2a, b
13	C57BL6/NJ	UMass Amherst breeding facility	2 mo	Saline		None	n/a	n/a		M	2a, b	LPS treatment time optimization
14	C57BL6/NJ	UMass Amherst breeding facility	1 mo	Saline		None	n/a	n/a		M	3a, b, 7c
15	C57BL6/NJ	UMass Amherst breeding facility	1 mo	Saline		None	n/a	n/a		M	3a, b, 7c
16	C57BL6/NJ	UMass Amherst breeding facility	1 mo	Saline		None	n/a	n/a		M	3a, b, 7c
17	C57BL6/NJ	UMass Amherst breeding facility	1 mo	Saline		None	n/a	n/a		M	3a, b, 7c
18	C57BL6/NJ	UMass Amherst breeding facility	1 mo	Saline		None	n/a	n/a		M	3a, b, 7c
19	C57BL6/NJ	UMass Amherst breeding facility	1 mo	Saline		None	n/a	n/a		M	3a, b, 7c
20	C57BL6/NJ	UMass Amherst breeding facility	1 mo	LPS	4	None	n/a	n/a		M	3a, b
21	C57BL6/NJ	UMass Amherst breeding facility	1 mo	LPS	4	None	n/a	n/a		M	3a, b
22	C57BL6/NJ	UMass Amherst breeding facility	1 mo	LPS	4	None	n/a	n/a		M	3a, b
23	C57BL6/NJ	UMass Amherst breeding facility	1 mo	LPS	4	None	n/a	n/a		M	3a, b
24	C57BL6/NJ	UMass Amherst breeding facility	1 mo	LPS	4	None	n/a	n/a		M	3a, b
25	C57BL6/NJ	UMass Amherst breeding facility	1 mo	LPS	4	None	n/a	n/a		M	3a, b
26	C57BL6/NJ	UMass Amherst breeding facility	1 mo	LPS	4	None	n/a	n/a		M	3a, b
27	C57BL6/NJ	Charles River	5 weeks	Saline		Corn oil	1 week	Y	3 times	M	4a
28	C57BL6/NJ	Charles River	5 weeks	Saline		Corn oil	1 week	Y	3 times	M	4a
29	C57BL6/NJ	Charles River	5 weeks	Saline		Corn oil	1 week	Y	3 times	M	4a
30	C57BL6/NJ	Charles River	5 weeks	Saline		Corn oil	1 week	Y	3 times	M	4a
31	C57BL6/NJ	Charles River	5 weeks	Saline		Corn oil	1 week	Y	3 times	M	4a	Cohort 2
32	C57BL6/NJ	Charles River	5 weeks	Saline		Corn oil	1 week	Y	3 times	M	4a	Vehicle optimization
33	C57BL6/NJ	UMass Amherst breeding facility	2 mo	Saline		Corn oil	n/a	n/a	Once	M	4b
34	C57BL6/NJ	UMass Amherst breeding facility	2 mo	Saline		Corn oil	n/a	n/a	Once	M	4b
35	C57BL6/NJ	UMass Amherst breeding facility	2 mo	Saline		Methylcellulose	n/a	n/a	Once	M	4b
36	C57BL6/NJ	UMass Amherst breeding facility	2 mo	Saline		Methylcellulose	n/a	n/a	Once	M	4b
37	C57BL6/NJ	Jackson Labs	5 weeks	Saline		Methylcellulose	3 days	N		M	5a, 6c, 6d	Vehicle optimization
38	C57BL6/NJ	Jackson Labs	5 weeks	Saline		Methylcellulose	3 days	N		M	5a, 6c, 6d
39	C57BL6/NJ	Jackson Labs	5 weeks	Saline		Methylcellulose	3 days	N		M	5a, 6c, 6d
40	C57BL6/NJ	Jackson Labs	5 weeks	Saline		Methylcellulose	3 days	N		M	5a, 6c, 6d
41	C57BL6/NJ	Jackson Labs	5 weeks	Saline		Methylcellulose	3 days	N		M	5a, 6c, 6d	Cohort 3
42	C57BL6/NJ	Jackson Labs	5 weeks	Saline		Methylcellulose	3 days	N		M	5a, 6c, 6d	Vendor sourced vs facillity bred comparison of basal levels of cleaved lamin A in the thymus
43	C57BL6/NJ	UMass Amherst breeding facility	1 month	Saline			n/a	N		M	5b
44	C57BL6/NJ	UMass Amherst breeding facility	1 month	Saline			n/a	N		M	5b
45	C57BL6/NJ	UMass Amherst breeding facility	1 month	Saline			n/a	N		M	5b
46	C57BL6/NJ	UMass Amherst breeding facility	1 month	Saline		Methylcellulose	n/a	N		M	6a, b
47	C57BL6/NJ	UMass Amherst breeding facility	1 month	Saline		Methylcellulose	n/a	N		M	6a, b
48	C57BL6/NJ	UMass Amherst breeding facility	1 month	Saline		Methylcellulose	n/a	N		M	6a, b
49	C57BL6/NJ	UMass Amherst breeding facility	1 month	Saline		Methylcellulose	n/a	N		M	6a, b
50	C57BL6/NJ	UMass Amherst breeding facility	4.5 mos	Saline		Methylcellulose	n/a	N		M	6a, b	Cohort 4-5
51	C57BL6/NJ	UMass Amherst breeding facility	4.5 mos	Saline		Methylcellulose	n/a	N		M	6a, b	Facility vs vendor sourced mice LPS response
52	C57BL6/NJ	UMass Amherst breeding facility	4.5 mos	Saline		Methylcellulose	n/a	N		M	6a, b
53	C57BL6/NJ	UMass Amherst breeding facility	5 weeks	Saline		Methylcellulose	n/a	N		M	6a, b, 7g
54	C57BL6/NJ	UMass Amherst breeding facility	5 weeks	Saline		Methylcellulose	n/a	N		M	6a, b, 7g
55	C57BL6/NJ	UMass Amherst breeding facility	5 weeks	Saline		Methylcellulose	n/a	N		M	6a, b, 7g
56	C57BL6/NJ	UMass Amherst breeding facility	5 weeks	Saline		Methylcellulose	n/a	N		M	6a, b, 7g
57	C57BL6/NJ	UMass Amherst breeding facility	1 month	LPS	4	Methylcellulose	n/a	N		M	6a, b
58	C57BL6/NJ	UMass Amherst breeding facility	1 month	LPS	4	Methylcellulose	n/a	N		M	6a, b
59	C57BL6/NJ	UMass Amherst breeding facility	1 month	LPS	4	Methylcellulose	n/a	N		M	6a, b
60	C57BL6/NJ	UMass Amherst breeding facility	1 month	LPS	4	Methylcellulose	n/a	N		M	6a, b
61	C57BL6/NJ	UMass Amherst breeding facility	4.5 mos	LPS	4	Methylcellulose	n/a	N		M	6a, b
62	C57BL6/NJ	UMass Amherst breeding facility	4.5 mos	LPS	4	Methylcellulose	n/a	N		M	6a, b
63	C57BL6/NJ	UMass Amherst breeding facility	4.5 mos	LPS	4	Methylcellulose	n/a	N		M	6a, b
64	C57BL6/NJ	UMass Amherst breeding facility	5 weeks	LPS	4	Methylcellulose	n/a	N		M	6a, b
65	C57BL6/NJ	UMass Amherst breeding facility	5 weeks	LPS	4	Methylcellulose	n/a	N		M	6a, b
66	C57BL6/NJ	UMass Amherst breeding facility	5 weeks	LPS	4	Methylcellulose	n/a	N		M	6a, b
67	C57BL6/NJ	UMass Amherst breeding facility	5 weeks	LPS	4	Methylcellulose	n/a	N		M	6a, b
68	C57BL6/NJ	Jackson Labs	5 weeks	LPS	4	Methylcellulose	3 days	N		M	6c, d
69	C57BL6/NJ	Jackson Labs	5 weeks	LPS	4	Methylcellulose	3 days	N		M	6c, d
70	C57BL6/NJ	Jackson Labs	5 weeks	LPS	4	Methylcellulose	3 days	N		M	6c, d
71	C57BL6/NJ	Jackson Labs	5 weeks	LPS	4	Methylcellulose	3 days	N		M	6c, d
72	C57BL6/NJ	Jackson Labs	5 weeks	LPS	4	Methylcellulose	3 days	N		M	6c, d
73	C57BL6/NJ	Jackson Labs	5 weeks	LPS	4	Methylcellulose	3 days	N		M	6c, d
74	C57BL6/NCrl	Charles River	8-9 mos	saline		None	7 days	n/a		M	7a, 7c
75	C57BL6/NCrl	Charles River	8-9 mos	saline		None	7 days	n/a		M	7a, 7c
76	C57BL6/NCrl	Charles River	8-9 mos	saline		None	7 days	n/a		M	7a, 7c
77	C57BL6/NCrl	Charles River	8-9 mos	saline		None	7 days	n/a		M	7a, 7c
78	C57BL6/NCrl	Charles River	8-9 mos	saline		None	7 days	n/a		M	7a, 7c
79	C57BL6/NCrl	Charles River	8-9 mos	saline		None	7 days	n/a		M	7a, 7c
80	C57BL6/NCrl	Charles River	8-9 mos	LPS	4	None	7 days	n/a		M	7a
81	C57BL6/NCrl	Charles River	8-9 mos	LPS	4	None	7 days	n/a		M	7a
82	C57BL6/NCrl	Charles River	8-9 mos	LPS	4	None	7 days	n/a		M	7a
83	C57BL6/NCrl	Charles River	8-9 mos	LPS	4	None	7 days	n/a		M	7a
84	C57BL6/NCrl	Charles River	8-9 mos	LPS	4	None	7 days	n/a		M	7a
85	C57BL6/NCrl	Charles River	8-9 mos	LPS	4	None	7 days	n/a		M	7a
86	C57BL6/J	Jackson Labs	2 mos	saline		None	7 days	n/a		F	7e,f
87	C57BL6/J	Jackson Labs	2 mos	saline		None	7 days	n/a		F	7e,f
88	CD1	Charles River	3 mos	saline		none	7 days	n/a		F	7e,f
89	CD1	Charles River	3 mos	saline		none	7 days	n/a		F	7e,f
90	C57BL6/J	Jackson Labs	4 mos	saline		none	7 days	n/a		F	7e
91	CD1	Charles River	18 mos	none		none	unknown	n/a		F	7e,f
92	CD1	Charles River	18 mos	none		none	unknown	n/a		F	7e,f
93	C57BL6/NCrl	Charles River	8-9 mos	none		Methylcellulose	12 days	n/a		M	7g
94	C57BL6/NCrl	Charles River	8-9 mos	none		Methylcellulose	12 days	n/a		M	7g
95	C57BL6/NCrl	Charles River	8-9 mos	none		Methylcellulose	12 days	n/a		M	7g
96	C57BL6/NCrl	Charles River	8-9 mos	none		Methylcellulose	12 days	n/a		M	7g
97	C57BL6/NCrl	Charles River	8-9 mos	none		Methylcellulose	12 days	n/a		M	7g
98	C57BL6/NCrl	Charles River	8-9 mos	none		Methylcellulose	12 days	n/a		M	7g
